# Supplementary material for: Molecular Docking of SP40 Peptide towards Cellular Receptors for Enterovirus 71 (EV-A71)
Source: Molecules. 2021 Oct 30;26(21):6576. doi: 10.3390/molecules26216576 (PMC8587434; doi:10.3390/molecules26216576)
Supplement: Supplementary file 1 [file molecules-26-06576-s001.zip]

Archive with 1 entries (1 files):
- molecules-1320871-supplementary.pdf
